# Supplementary material for: Leucine-Rich Repeat in Polycystin-1 Suppresses Cystogenesis in a Zebrafish (Danio rerio) Model of Autosomal-Dominant Polycystic Kidney Disease
Source: Int J Mol Sci. 2024 Mar 1;25(5):2886. doi: 10.3390/ijms25052886 (PMC10932423; doi:10.3390/ijms25052886)
Supplement: Supplementary file 1 [file ijms-25-02886-s001.zip]

Archive with 1 entries (1 files):
- ijms-2867412-supplementary.pdf
